# Supplementary material for: Convergent Microbial Community Formation in Replicate Anaerobic Reactors Inoculated from Different Sources and Treating Ersatz Crew Waste
Source: Life (Basel). 2021 Dec 10;11(12):1374. doi: 10.3390/life11121374 (PMC8706314; doi:10.3390/life11121374)
Supplement: Supplementary file 1 [file life-11-01374-s001.zip]

Archive with 1 entries (1 files):
- life-1396648-supplementary.pdf
